# Supplementary material for: Time-Resolved Spectroscopic and Density Functional Theory Investigation of the Photogeneration of a Bifunctional Quinone Methide in Neutral and Basic Aqueous Solutions
Source: Molecules. 2018 Nov 27;23(12):3102. doi: 10.3390/molecules23123102 (PMC6321171; doi:10.3390/molecules23123102)
Supplement: Supplementary file 1 [file molecules-23-03102-s001.zip]

Archive with 1 entries (1 files):
- Molecules-Special-Issue-KCG-editor-BQM-SI-Oct-7-2018.pdf
